# Supplementary material for: Dynamics of epizootic hemorrhagic disease virus infection within the vector, Culicoides sonorensis (Diptera: Ceratopogonidae)
Source: PLoS One. 2017 Nov 27;12(11):e0188865. doi: 10.1371/journal.pone.0188865 (PMC5703522; doi:10.1371/journal.pone.0188865)
Supplement: S1 Table — (XLSX) [file pone.0188865.s003.xlsx]

## Sheet: Sheet1
Time [dpf]		Average Ct**
	Viral Genome Equivalents per midge*	Ns3	EF1b
0	7.80952	35.623	23.2647
	8.26848	33.911	24.4263
0.5	6.65992	37.5343	23.9233
	6.99777	37.8795	22.933
	7.10106	36.9375	22.877
1	7.1471	37.9303	21.6447
	7.22932	37.202	23.3993
	7.26751	37.3225	22.9453
	7.59542	36.7855	23.8723
	7.68516	35.7137	23.2083
1.5	6.90889	38.3373	21.8373
	7.07071	37.47	21.778
	7.32151	36.9825	21.1437
	7.54128	35.9613	22.82
	7.77951	35.5373	21.644
	8.02515	34.913	22.1273
	8.11158	34.6157	21.9827
2	6.59971	38.3153	23.2477
	7.47221	35.6685	23.0273
	7.63019	35.786	21.8963
	8.10681	34.407	21.5453
	8.29638	33.862	22.2083
	9.32327	30.331	22.9937
	10.0991	28.4993	22.927
	11.1732	25.7987	23.3207
	11.8502	23.547	20.8707
	12.6081	21.4727	22.0913
3	6.62434	38.0405	21.548
	6.74229	37.647	22.2583
	6.99526	37.119	21.131
	7.34816	36.6805	22.1307
	7.72063	34.7847	21.8573
	8.32657	33.093	25.6147
	12.3224	21.5777	21.5417
4	6.716	38.026	22.258
	7.0134	37.543	22.812
	7.3355	35.8125	23.0203
	7.41791	35.4023	22.865
	7.63047	34.9727	21.513
	7.9613	33.841	23.782
	8.28016	32.642	21.609
	11.8849	22.5833	21.384
	12.0638	22.2627	24.4303
	13.8499	16.875	23.718
5	6.38356	38.88	23.5283
	6.87886	37.172	21.3777
	7.1962	36.51	22.319
	7.2905	36.403	23.373
	7.54012	35.013	21.1847
	7.82757	34.084	21.9633
	15.4139	12.769	22.1433
6	6.60034	37.759	23.0663
	6.72563	37.078	23.0417
	7.0286	36.318	22.3693
	7.51423	35.2413	23.3113
	7.63621	35.0265	22.785
7	6.45483	37.7245	22.7327
	6.87147	37.1937	23.127
	6.93585	36.669	22.69
	7.11446	36.371	21.5647
	7.17796	36.3695	24.939
	7.22104	36.1333	22.6467
	7.78378	34.5285	22.5637
	12.3615	21.266	24.4273
	15.4801	12.6143	24.004
8	6.79412	36.6525	22.281
	6.94988	37.3815	20.7483
	6.96348	37.0223	23.0997
	7.30619	35.208	22.7157
	7.55949	35.077	21.6077
	7.66573	35.2075	22.4437
	10.3478	26.8877	23.1893
	12.3681	21.4107	22.8723
	15.4171	12.4617	22.0297
9	7.03937	36.488	22.7787
	7.10845	36.356	23.8967
	7.208	36.66	23.547
	7.30134	36.755	23.518
	7.38008	37.087	23.6713
	7.40326	35.134	22.8437
	7.51953	34.073	24.689
	7.61744	35.541	24.929
	7.68728	34.501	22.5263
	7.88752	33.997	22.233
	8.04851	34.477	24.3027
	8.07714	34.728	24.021
	8.16868	33.208	23.0927
	8.26496	32.82	22.675
	8.60989	33.316	23.072
	9.22408	30.674	24.0867
	14.342	14.638	24.1973
	14.8493	13.804	22.813
10	6.66051	37.701	25.9177
	7.53012	35.251	20.5947
	8.59562	32.438	21.5977
	9.26209	30.58	21.0073
	14.4878	15.261	20.1157
*Log10/midge (data shown in Table 1, main manuscript)
**average of three technical replicates
